# Supplementary material for: Genomic analysis of diet composition finds novel loci and associations with health and lifestyle
Source: Mol Psychiatry. 2020 May 11;26(6):2056–69. doi: 10.1038/s41380-020-0697-5 (PMC7767645; doi:10.1038/s41380-020-0697-5)
Supplement: Supplementary file 3 — Supplementary table [file 41380_2020_697_MOESM3_ESM.xlsx]

## Sheet: Overview
Index	Table name
1	Overview
2	Table 1 Lead SNPs
3	1.1 Cohorts
4	1.2 Cohorts Pheno. Descr.
5	1.3 Cohort pre-GWAS QC
6	2.1 UKB Weekday Correct.
7	2.2 UKB test-retest
8	2.3 Log-Log. Regr. Results
9	2.4 Pheno. Corr. Energy
10	3.1 Model Estimation
11	3.2 Resid. is conservative
12	3.3 SNP QC Filters
13	3.4 SNP Filtering
14	3.5 UKB Corr. PCs and diet
15	4.1 Phases Genetic Corr.
16	4.2 Replication of UKB SNPs
17	4.3 DRAM1 replication
18	5.1 Stratification LD Score
19	5.2 GWAS summary statistics
20	5.3 INFO-score of GWA SNPs
21	5.4 Overlapping loci
22	5.5 MAGMA
23	5.6 Catalog Lookup
24	5.7 Sensit. Analyses
25	6.1 LDSC Baseline
26	6.2 LDSC Chromatin
27	6.3 LDSC GTEx
28	6.4 Protein Alter.
29	6.5 GTEx eQTL
30	6.6 Gene Network
31	7.1 Macronut. Genetic Corr.
32	7.2 Sat. Fat Genetic Corr.
33	7.3 Pheno. Intercorr.
34	7.4 Sexes Genetic Corr.
35	8.1 Heritability
36	9.1 Prediction
37	10.1 Genetic Corr. Rationale
38	10.2 Genetic Corr.
39	10.3 Genetic Corr. Sat. Fat
40	10.4 Genetic Corr. Merino et al
41	11.1 Macronut. BMI
42	11.2 Macronut. subtypes and BMI
43	11.3 BMI and Fat Mass
44	11.4 Diet and SES
45	11.5 Former drinkers

## Sheet: Table 1 Lead SNPs
Table 1. Diet composition lead SNPs
Top hit in locus for	SNPID	CHR	BP	Effect allele	Beta	P value	Nearest gene
PROTEIN	rs780094	2	27741237	t	0.017517	5.577e-10	GCKR
SUGAR	rs12713415	2	60205134	c	-0.0191068	4.88e-09	AC007100.1
CARBOHYDRATE	rs10206338	2	60209981	a	-0.0157735	1.516e-08	AC007100.1
PROTEIN	rs445551	2	79697982	a	0.0191893	1.493e-08	CTNNA2
CARBOHYDRATE	rs10510554	3	25099776	t	0.0194168	2.939e-12	AC133680.1
PROTEIN	rs1603978	3	25108236	a	0.0191684	1.352e-10	AC092422.1
SUGAR	rs7619139	3	25110415	a	-0.0242966	4.984e-16	AC092422.1
CARBOHYDRATE	rs10433500	3	85546798	a	0.0160764	1.961e-08	CADM2
PROTEIN	rs13146907	4	39425248	a	-0.0218977	1.24e-14	KLB
FAT	rs1229984	4	100239319	t	0.0977704	2.64e-28	ADH1B
SUGAR	rs13202107	6	51395463	a	-0.0201577	1.768e-08	SNORD66
FAT	rs57193069	7	1862417	a	-0.015743	1.801e-08	MAD1L1
CARBOHYDRATE	rs7012637	8	9173209	a	0.0173432	4.684e-10	AC022784.6
FAT	rs7012814	8	9173358	a	-0.0188999	1.122e-11	AC022784.6
SUGAR	rs7012814	8	9173358	a	0.0185603	4.994e-10	AC022784.6
CARBOHYDRATE	rs9987289	8	9183358	a	-0.0262326	4.639e-08	AC022784.6
PROTEIN	rs1461729	8	9187242	a	0.0318296	4.087e-12	AC022784.6
CARBOHYDRATE	rs10962121	9	15702704	t	-0.0151916	3.395e-08	CCDC171
CARBOHYDRATE	rs2472297	15	75027880	t	-0.0179506	3.727e-08	CYP1A1
PROTEIN	rs55872725	16	53809123	t	0.0177932	2.092e-10	FTO
SUGAR	rs9972653	16	53814363	t	-0.0202911	1.533e-11	FTO
FAT	rs9927317	16	53820996	c	-0.0241981	4.767e-12	FTO
CARBOHYDRATE	rs7190396	16	53822502	t	0.0178123	2.393e-10	FTO
CARBOHYDRATE	rs1104608	16	73912588	c	0.0184667	1.737e-10	AC087565.1
CARBOHYDRATE	rs36123991	17	44359663	t	0.0212974	8.238e-09	ARL17B
SUGAR	rs8097672	18	1839601	a	0.0295339	1.542e-12	AP005230.1
CARBOHYDRATE	rs8097672	18	1839601	a	0.0234558	1.949e-09	AP005230.1
SUGAR	rs341228	18	6395336	t	0.0186321	2.724e-09	L3MBTL4
FAT	rs429358	19	45411941	t	0.023788	8.651e-10	APOE
SUGAR	rs429358	19	45411941	t	-0.0276852	2.971e-11	APOE
CARBOHYDRATE	rs429358	19	45411941	t	-0.0269846	3.493e-12	APOE
FAT	rs33988101	19	49218111	t	-0.0293992	1.664e-26	MAMSTR
SUGAR	rs838144	19	49250239	t	-0.0275595	8.527e-21	IZUMO1
CARBOHYDRATE	rs838144	19	49250239	t	-0.0232282	3.261e-17	IZUMO1
PROTEIN	rs838133	19	49259529	a	-0.0318218	4.523e-26	FGF21
SUGAR	rs62132802	19	49270872	t	-0.0201727	1.066e-08	FGF21
Note: This table reports the 36 diet composition lead SNPs (i.e., the top hit in the locus for each phenotype). A total of 21 of these lead SNPs are approximately independent. Supplementary Table 5.1 reports the effect allele and summary statistics across all four phenotypes for each individual lead SNP. MAF = minor allele frequency (weighted average across cohorts). Beta = semi-standardized (i.e…

## Sheet: 1.1 Cohorts
Supplementary Table 1.1. Overview of cohorts included in the combined meta-analysis
Study	Full Name	Sampling	Country	Cohort profile Pubmed ID
ALSPAC-32wks	Avon Longitudinal Study of Parents and Children (32 weeks gestation)	Population-based	England	22507742, 22507743
ALSPAC-47wks	Avon Longitudinal Study of Parents and Children (47 weeks "gestation" i.e. postpartum)		England
DietGen*	DietGen Consortium	Nested case-control	USA	23372041
EPIC-InterAct1	European Prospective Investigation into Cancer and Nutrition Study - InterAct1	Case-cohort	UK, France, Germany, Italy, Spain, Sweden, the Netherlands	21717116
EPIC-InterAct2	European Prospective Investigation into Cancer and Nutrition Study - InterAct2	Case-cohort
Fenland	Fenland Study	Population-based	UK	20519560
FHS	Framingham Heart Study	Population-based	USA	26705418
HRS	Health and Retirement Study	Population-based	USA	24671021
LL	The Lifelines Cohort Study	Population-based	Netherlands	25502107
RSI	Rotterdam Study I	Population-based	Netherlands	29064009
RSII	Rotterdam Study II
RSIII	Rotterdam Study III
UKB	United Kingdom Biobank	Population-based	UK	25826379
WHI-GARNET	Women's Health Initiative - Genomics and Randomized Trials Network	Population-based cohort with observational & clinical-trial substudies	USA	9492970, 14575938, 9875839
WHI-HIPFX	Women's Health Initiative - Hip Fracture GWAS		USA
WHI-WHIMS+	Women's Health Initiative - Memory Study		USA
Note: Overview of all cohorts included in the meta-analysis. * the DietGen consortium consists of three individual nested case-control cohorts (Nurses' Health Study/Women's Genome Health Study/Health Professionals' Follow-up Study), see https://www.ncbi.nlm.nih.gov/pubmed/23372041 for details.

## Sheet: 1.2 Cohorts Pheno. Descr.
Supplementary Table 1.2. Phenotype information per cohort
							Age			Sugar intake			Carbohydrate intake			Protein intake			Fat intake			Total energy intake
Study	Survey Instrument	Pubmed ID	Number of food items	Number of measurements	Sample size	% female	Mean	SD	All sugars or added sugars	Mean (kcal)	SD	Mean % Sugar	Mean (kcal)	SD	Mean % Carbohydrate	Mean (kcal)	SD	Mean % Protein	Mean (kcal)	SD	Mean % Fat	Mean (kcal)	SD
ALSPAC-32wks	FFQ	9578336, 19190642	70	1	1396	1	27.13	5.21	All	396.12	175.04	0.229293	855.1	271.77	0.494973	268.17	79.76	0.15523	641.63	219.81	0.371406	1727.57	510.71
ALSPAC-47wks				1	5879	1	29.04	4.55	All	414.46	162.14	0.210898	953.21	281.11	0.48504	327.08	92.12	0.166434	687.56	233.53	0.349864	1965.22	543.77
DietGen*	FFQ	23372041	mix	1	33531	See supplementary information of Chu et al. (2013, pmid 23372041)				---	---	---	See supplementary information of Chu et al. (2013, pmid 23372041)
EPIC-Interact1	mix	21717116	mix	1	4818	0.582	58.08	9.45	Added†	37.3376	33.4973	0.0175998	933.238	314.069	0.4399	354.928	116.708	0.167302	748.219	280.164	0.352688	2121.48	651.811
EPIC-Interact2				1	7904	0.558	52.82	9.02	Added†	48.4931	62.234	0.0225936	937.76	295.297	0.436915	359.893	113.016	0.167679	748.361	266.182	0.348671	2146.32	626.669
Fenland	FFQ	9126542	130	1	7869	0.517	48.96	7.35	All	493.559	210.645	0.248708	951.287	352.752	0.479361	346.274	106.085	0.17449	682.168	291.075	0.34375	1984.49	672.753
FHS	FFQ	1576223	145	≤4	6331	0.545	50.4	12.9	All	424.001	207.431	0.211662	968.506	358.917	0.48348	348.645	128.28	0.174044	639.854	262.51	0.319416	2003.2	680.931
HRS	FFQ	28440854, 1632423	163	1	2628	0.59	71.54	9.46	All	414.17	226.211	0.231837	883.77	385.907	0.494701	276.793	117.165	0.154938	607.372	274.86	0.339984	1786.47	723.964
LL	FFQ	23758629	110	1	6411	0.5854	52.11	12.02	All	427.027	172.338	0.214006	927.418	295.183	0.464779	303.721	80.5199	0.152211	710.332	258.616	0.355986	1995.39	590.788
RSI	FFQ	28825166	170	1	4816	0.5909	67.59	7.71	All	426.407	167.817	0.215924	849.935	246.365	0.43039	325.639	77.2957	0.164897	725.565	243.848	0.367412	1974.8	497.871
RSII	FFQ	28825166	170	1	1311	0.538	63.94	7.44	All	431.745	195.695	0.199822	897.14	331.14	0.415218	358.531	103.871	0.165936	799.68	232.492	0.370111	2160.65	575.264
RSIII	FFQ	28825166	389	1	2209	0.582	57.08	6.47	All	484.101	200.975	0.214237	1005.68	321.113	0.445058	348.07	100.641	0.154037	741.878	310.325	0.328315	2259.66	660.08
UKB	24HDR	21729481	± 200	≤ 5	175253	0.529	58.92	7.953	All	484.23	195.927	0.232356	1019.41	335.253	0.489159	323.317	99.1434	0.155143	693.536	269.232	0.332791	2084	605.97
WHI-GARNET	FFQ	10192650	122	≤ 2	2674	1	68.3	6.6	All	392.272	185.734	0.250064	787.553	318.072	0.502046	264.459	114.437	0.168586	506.875	283.32	0.32312	1568.69	629.414
WHI-HIPFX					3739	1
WHI-WHIMS+					2153	1
Note: All reported summary statistics are for the sample of individuals included in the GWAS. FFQ = food frequency questionnaire, 24HDR = 24-hour dietary recall. Mix = mix of survey instruments (FFQ, 24HDR, other). The mean % macronutrient here is the ratio of cohort averages (and not the average cohort ratio). * The DietGen consortium consists of three individual cohorts (Nurses' Health Study; W…

## Sheet: 1.3 Cohort pre-GWAS QC
Supplementary Table 1.3. Genotyping and imputation filters
Study	Genotyping platform	GWAS performed by	Maximum N	Pre-imputation SNP exclusions			Subject-level exclusions		Imputation software and reference sample
				MAF	SNP call rate	HWE P value	Genotyping rate	Other exclusions	Software	Reference sample (ethnic groups)	Date/ Release
ALSPAC-32wks	Illumina Human660W-Quad BeadChip	ALSPAC	1396	0.01	0.99	1e-07	0.97	1. Unexpected X-chromosome heterozygosity 2. Outlying autosomal heterozygosity 3. Cryptic relatedness (π-hat > 0.1) 4. Non-white (not in CEU population cluster) 5. Inclusion in ALSPAC-47wks GWAS	IMPUTE2	1000G Phase 1 (All)	2012-03-01
ALSPAC-47wks	Illumina Human660W-Quad BeadChip	ALSPAC	5879	0.01	0.99	1e-07	0.97	1. Unexpected X-chromosome heterozygosity 2. Outlying autosomal heterozygosity 3. Cryptic relatedness (π-hat > 0.1) 4. Non-white (not in CEU population cluster)	IMPUTE2	1000G Phase 1 (All)	Mar-12
DietGen	See [1] for details	DietGen	33531	See [1] for details					impG*	1000G Phase 3 (CEU+TSI+GBR)	May-13
EPIC-InterAct1	Illumina Human660W-Quad BeadChip	EPIC-InterAct1	4818	none	0.954	1e-06	0.95	1. ethnic outliers 2. duplicates 3. relatedness check 4. sex discrepancy 5. heterozygosity 6. sequenom identity fail 7. missing data	IMPUTE2	1000G Phase 1 Version 3 macGT1	---
EPIC-InterAct2	Illumina CoreExome 12v1 and 24v1	EPIC-InterAct2	7904	none	0.98	1e-06	0.95	1. ethnic outliers 2. duplicates 3. relatedness check 4. sex discrepancy 5. heterozygosity 6. sequenom identity fail 7. missing data	IMPUTE2	1000G Phase 1 Version 3 macGT1	---
Fenland	Affymetrix Axiom UKBiobank	Fenland	7869	none	0.95	1e-06	0.9	1. Non-white 2. Missing dietary info (>9 items) 3. Total caloric intake <500 kilocalories 4. On weight loss diet	IMPUTE2	HRC 1.0	---
FHS	Affymetrix GeneChip Human Mapping 500K Array and the 50K Human Gene Focused Panel	SSGAC	6331	0.01	0.97	1e-05	0.95	1. Double participation (in WHIMS/HIPFX/GARNET) (random deletion) 2. Non-white 3. Heterozygosity > 3 SD 4. More than 6 SDs from mean along 10 lead PCs (5 iterations) 5. Total energy < 500 kcal	MaCH/Minimac	1000G Pilot - All	Nov-10
HRS	Illumina Omni2.5 BeadChip	SSGAC	2628	none	0.98	0.001	0.98	1. Ancestry outliers 2. Sex discrepancy 3. Duplicates 4. Close relatives 5. Non-white 6. On a weight-loss/macronutrient-restricted/diabetic diet 7. Total energy <500 kcal or >5,600 kcal	IMPUTE2	1000G Phase 1 (All)	Mar-12
LL	Illumina Cyto SNP-12 v2 BeadChip	LL	6411	0.01	0.95	0.001	0.8	1. Sex discrepancy 2. Samples with excess heterozygosity 3. Non-Caucasian 4. Relatedness π-hat > 0.4 5. On a weight-loss/macronutrient-restricted/diabetic diet	MaCH/Minimac	1000G Phase 1 (All)	Mar-12
RSI	Illumina 550K	SSGAC	4816	none	0.975	1e-07	0.975	1. Duplicates 2. Sex mismatch 3. Close relatives 4. Ancestry outliers (>3 SD from mean) 5. Autosomal heterozygosity outliers (FDR>0.1%)	MaCH/Minimac	1000G Phase 1 (All)	Mar-12
RSII	Illumina 550K	SSGAC	1311
RSIII	Illumina 610K	SSGAC	2209
UKB	Two custom Affymetrix Axiom arrays	SSGAC	175253	See pp. 9-10 [2]				1. Total average energy <500 kcal / > 6,000 kcal 2. On a "low-calorie" diet For genotyping exclusions: See pp. 10-17 [2]	IMPUTE4 [2, p. 24]	Haplotype Reference Consortium + UK10K haplotype reference panel [2, p. 24]	---
WHI-GARNET	Illumina HumanOmni1-Quad v1-0 B	SSGAC	2674	0.01	0.98	0.0001	0.98	1. Double participation (in WHIMS/HIPFX/GARNET) (random deletion) 2. Non-white 3. Heterozygosity > 3 SD 4. Relatedness (GREML genetic relatedness > 0.05) 5. PC1-10 > 6 SD (5 iterations) 6. Total energy < 500 kcal or > 8,000 kcal 7. Participation in dietary modification trial (as case or control)	BEAGLE	1000G Phase 1 (All)	Nov-10
WHI-WHIMS+	Illumina HumanOmniExpress	SSGAC	3739	0.01	0.97	0.0001	0.98
WHI-HIPFX	Illumina 550K and 610K	SSGAC	2153	0.01	0.98	0.0001	0.98
Note: Overview of SNP- and individual-level exclusion criteria, imputation software and imputation reference panel details. Maximum N is the number of individuals included in the GWAS, which forms the theoretical upper bound of SNP-based N (which might still be lower than the maximum N, if no SNP was properly genotyped or imputed for the full cohort). MAF = minor allele frequency, SD = standard d…
References
[1] Chu, AY, et al. Novel locus including FGF21 is associated with dietary macronutrient intake. (2013). Hum Mol Gen, 22(9)
[2] Bycroft, C., et al. Genome-wide genetic data on ~500,000 UK Biobank participants. bioRxiv. (2017). doi:http://dx.doi.org/10.1101/166298

## Sheet: 2.1 UKB Weekday Correct.
Supplementary Table 2.1. Correction for day-of-week
	Uncorrected average energy intake (kcal) (s.d.)	Corrected average energy intake (kcal) (s.d.)	| Δ |
Total energy	2,149 (634)	2,091 (630)	57
Total fat	719 (275)	698 (274)	21
Total protein	330 (102)	323 (101)	7
Total carbohydrate	1,029 (353)	1,020 (353)	9
Total sugar	485 (203)	484 (203)	1
Note: This table shows the average total reported energy (in kilocalories) and macronutrient intakes (in kilocalories), and compares the average estimate (uncorrected for day of the week) to the average corrected estimates (corrected with respect to cohort Wednesday reports). These results are based on genotyped individuals of European ancestry of the first release of genetic data from UKB. This …

## Sheet: 2.2 UKB test-retest
Supplementary Table 2.2. Test-retest reliability estimates in UKB
PROTEIN
Measurement round	N	measurement-test correlation	measurement-rest correlation	Cronbach's alpha without measurement		Overall Cronbach's alpha
Assessment center	54736	0.8711	0.2554	0.555
Online (February 2011 - April 2011)	81283	0.7692	0.2883	0.544
Online (June 2011 - September 2011)	67392	0.7571	0.2952	0.5438
Online (October 2011 - December 2011)	85081	0.761	0.2955	0.5392
Online (April 2012 - June 2012)	81707	0.7703	0.2938	0.5427		0.6003
FAT
Measurement round	N	measurement-test correlation	measurement-rest correlation	Cronbach's alpha without measurement		Overall Cronbach's alpha
Assessment center	54730	0.8796	0.3292	0.6455
Online (February 2011 - April 2011)	81279	0.7928	0.3633	0.6365
Online (June 2011 - September 2011)	67390	0.7795	0.3784	0.6315
Online (October 2011 - December 2011)	85074	0.7821	0.3729	0.632
Online (April 2012 - June 2012)	81702	0.7851	0.3646	0.6405		0.6875
SUGAR
Measurement round	N	measurement-test correlation	measurement-rest correlation	Cronbach's alpha without measurement		Overall Cronbach's alpha
Assessment center	54735	0.9022	0.4539	0.7528
Online (February 2011 - April 2011)	81284	0.8368	0.4997	0.7408
Online (June 2011 - September 2011)	67392	0.8219	0.5028	0.7417
Online (October 2011 - December 2011)	85081	0.8276	0.498	0.7408
Online (April 2012 - June 2012)	81707	0.8305	0.4931	0.7457		0.785
CARBOHYDRATE
Measurement round	N	measurement-test correlation	measurement-rest correlation	Cronbach's alpha without measurement		Overall Cronbach's alpha
Assessment center	54736	0.8917	0.4277	0.7252
Online (February 2011 - April 2011)	81284	0.8198	0.4546	0.721
Online (June 2011 - September 2011)	67391	0.8088	0.464	0.7195
Online (October 2011 - December 2011)	85079	0.8132	0.4624	0.7172
Online (April 2012 - June 2012)	81706	0.8182	0.456	0.7223		0.764
Note: The test-retest reliability estimates of the five UKB 24-hour dietary recall rounds. Reliability here is defined with the intra-class coefficient Cronbach's alpha. For each measurement wave, we constructed the phenotype with the log-log regression method (Supplementary Material 2.6). We performed listwise deletion of cases, meaning that all available observations were retained.

## Sheet: 2.3 Log-Log. Regr. Results
Supplementary Table 2.3. Regression coefficients obtained from the log-log regression of log(energy from macronutrient) on log(total energy) in 8 independent cohorts
FHS
	Beta	SE	95% CI		N
FAT	1.06031	0.0070811	1.04642	1.07419	6323	19943.4
PROTEIN	0.895887	0.0066146	0.88292	0.908853	6323	22855.6
SUGAR	1.08948	0.012398	1.06517	1.11378	6323	6505.74
CARBOHYDRATE	0.992474	0.0066812	0.979377	1.00557	6323	22402.2
HRS
	Beta	SE	95% CI		N
FAT	1.03258	0.0089877	1.1015	1.0502	2628	12379.5
PROTEIN	0.930368	0.0094	0.91187	0.94886	2628	11317.3
SUGAR	1.05766	0.015966	1.02636	1.08898	2628	3922.9
CARBOHYDRATE	0.994	0.0079	0.97896	1.00996	2628	16023.1
RSI
	Beta	SE	95% CI		N
FAT	1.19461	0.009882	1.17524	1.21398	4816	10240.2
PROTEIN	0.676764	0.0094014	0.658333	0.695195	4816	11314
SUGAR	0.986573	0.0178842	0.951511	1.02163	4816	3126.52
CARBOHYDRATE	0.941785	0.00958	0.923003	0.960566	4816	10896
RSII
	Beta	SE	95% CI		N
FAT	0.88157	0.017276	0.847678	0.915461	1311	3350.53
PROTEIN	0.838225	0.0180754	0.802765	0.873684	1311	3060.72
SUGAR	1.18738	0.0344681	1.11976	1.255	1311	841.715
CARBOHYDRATE	1.13153	0.0222363	1.08791	1.17516	1311	2022.44
RSIII
	Beta	SE	95% CI		N
FAT	1.11824	0.0132464	1.09227	1.14422	2209	5699.07
PROTEIN	0.834465	0.0110015	0.812891	0.85604	2209	8262.21
SUGAR	0.979288	0.0235139	0.933176	1.0254	2209	1808.63
CARBOHYDRATE	0.980114	0.0113342	0.957887	1.00234	2209	7784.28
UKB
	Beta	SE	95% CI		N
FAT	1.17301	0.0018612	1.16936	1.17666	175293	288678
PROTEIN	0.791032	0.0017882	0.787527	0.794537	175293	312729
SUGAR	0.90881	0.0027028	0.903513	0.914108	175293	136890
CARBOHYDRATE	0.954369	0.0015631	0.951305	0.957432	175293	409286
WHI
	Beta	SE	95% CI		N
FAT	1.1542	0.0074336	1.13963	1.16877	9683	18096.8
PROTEIN	0.984664	0.0051731	0.974523	0.994803	9683	37367.9
SUGAR	0.888325	0.0083703	0.871918	0.904733	9683	14273.1
CARBOHYDRATE	0.910083	0.0052419	0.899808	0.920359	9683	36393.4
Fixed-effects inverse-variance weighted meta-analysis
	Beta	SE	95% CI
FAT	1.15796	0.00167041	1.15468	1.16123
PROTEIN	0.816638	0.00156766	0.813566	0.819711
SUGAR	0.92119	0.00244435	0.916399	0.925981
CARBOHYDRATE	0.95496	0.00140746	0.952201	0.957719
Note: This table displays the observed regression coefficients from a log-log regression of the focal macronutrient (measured in kilocalories) on total energy intake (measured in kilocalories). Coefficients smaller than 1 indicate lower consumption of the macronutrient at higher levels of energy intake, while coefficients larger than 1 indicate higher consumption of the macronutrient at higher le…

## Sheet: 2.4 Pheno. Corr. Energy
Supplementary Table 2.4. Correlation between our phenotype and total energy intake versus regular macronutrient densities and total energy intake
FHS
	Correlation with total energy	P	Correlation with total energy	P	N
FAT	0.0012	0.9248	0.1075	<0.001	6331
PROTEIN	0.0143	0.2554	-0.17	<0.001	6331
SUGAR	-0.0058	0.6468	0.0755	<0.001	6331
CARBOHYDRATE	-0.013	0.3001	-0.0276	0.0283	6331
HRS
	Correlation with total energy	P	Correlation with total energy	P	N
FAT	0	0.9993	0.0648	0.0014	2422
PROTEIN	0	0.999	-0.1463	<0.001	2422
SUGAR	-0.0107	0.4465	0.0625	0.002	2422
CARBOHYDRATE	-0.0064	0.5967	-0.0205	0.3113	2422
UKB
	Correlation with total energy	P	Correlation with total energy	P	N
FAT	-0.0427	<0.001	0.1855	<0.001	175293
PROTEIN	-0.0281	<0.001	-0.2841	<0.001	175293
SUGAR	-0.0183	<0.001	-0.1029	<0.001	175293
CARBOHYDRATE	-0.0129	<0.001	-0.087	<0.001	175293
WHI
	Correlation with total energy	P	Correlation with total energy	P	N
FAT	0.005	0.6336	0.2225	<0.001	9683
PROTEIN	-0.0253	0.0163	-0.0547	<0.001	9683
SUGAR	-0.0083	0.4332	-0.1405	<0.001	9683
CARBOHYDRATE	-0.0191	0.0699	-0.1906	<0.001	9683
Note: Phenotypic correlations between our GWAS phenotypes (macronutrient/total energy^beta) and the regular macronutrient density (i.e. percentage macronutrient from total energy, macronutrient/total energy) in four different cohorts: FHS (Framingham Heart Study), HRS (Health and Retirement Study), UKB (UK Biobank), and WHI (Women's Health Initiative). For these analyses, the macronutrient and to…

## Sheet: 3.1 Model Estimation
Supplementary Table 3.1 Association model summary
Study	Association	Control variables
ALSPAC-32wks	Linear regression	PC1-PC10, age, age2, breastfeeding status (dummy)
ALSPAC-47wks	Linear regression	PC1-PC10, age, age2
DietGen	meta-analysis of three cohorts, see https://www.ncbi.nlm.nih.gov/pubmed/23372041
EPIC-InterAct1	Linear regression	PC1-PC5, sex, age, age2, age3, age × sex, age2 × sex, age3 × sex, country (dummies)
EPIC-InterAct2	Linear regression	PC1-PC5, sex, age, age2, age3, age × sex, age2 × sex, age3 × sex, country (dummies)
Fenland	Linear regression	PC1-PC5, sex, age, age2, age3, age × sex, age2 × sex, age3 × sex
FHS*	Linear mixed model -- GCTA-MLMA LOCO	PC1-PC10, sex, age (dummies), sex × age (dummies), number of dietary observations, study center (dummies)
HRS*	Linear regression	PC1-PC5, sex, age, sex × age, age2
LL	Linear regression	PC1-PC10, sex, age, age2, age3, age × sex, age2 × sex, age3 × sex
RSI*	Linear regression	PC1-PC10, sex, age, age2, age3, age × sex, age2 × sex, age3 × sex
RSII*	Linear regression	PC1-PC10, sex, age, age2, age3, age × sex, age2 × sex, age3 × sex
RSIII*	Linear regression	PC1-PC10, sex, age, age2, age3, age × sex, age2 × sex, age3 × sex
UKB*	Linear mixed model -- BOLT-LMM	PC1-PC20, sex, age (dummies), sex × age (dummies), number of dietary observations
WHI-GARNET*	Linear regression	PC1-PC5, age, age2, number of dietary observations, study center (dummies)
WHI-HIPFX*	Linear regression	PC1-PC5, age, age2, number of dietary observations, study center (dummies)
WHI-MOPMAP*	Linear regression	PC1-PC5, age, age2, number of dietary observations, study center (dummies)
WHI-WHIMS+ *	Linear regression	PC1-PC5, age, age2, number of dietary observations, study center (dummies)
Note: Overview of the GWAS association model and included covariates per cohort. PC = principal component. * In these cohorts, the covariates were residualized out of the phenotype prior to GWAS instead of being added as covariates at the GWAS stage.

[truncated: 35 more sheets: 3.2 Resid. is conservative, 3.3 SNP QC Filters, 3.4 SNP Filtering, 3.5 UKB Corr. PCs and diet, 4.1 Phases Genetic Corr., 4.2 Replication of UKB SNPs, 4.3 DRAM1 replication, 5.1 Stratification LD Score, 5.2 GWAS summary statistics, 5.3 INFO-score of GWA SNPs, 5.4 Overlapping loci, 5.5 MAGMA, 5.6 Catalog Lookup, 5.7 Sensit. Analyses, 6.1 LDSC Baseline, 6.2 LDSC Chromatin, 6.3 LDSC GTEx, 6.4 Protein Alter., 6.5 GTEx eQTL, 6.6 Gene Network …]
